# Supplementary material for: In Silico Identification and Characterization of circRNAs as Potential Virulence-Related miRNA/siRNA Sponges from Entamoeba histolytica and Encystment-Related circRNAs from Entamoeba invadens
Source: Noncoding RNA. 2022 Sep 26;8(5):65. doi: 10.3390/ncrna8050065 (PMC9607107; doi:10.3390/ncrna8050065)
Supplement: Supplementary file 1 [file ncrna-08-00065-s001.zip]

Archive with 1 entries (1 files):
- ncrna-1896076-supplementary.pdf
